# Supplementary material for: Physicochemical and Functional Changes in Lotus Root Polysaccharide Associated with Noncovalent Binding of Polyphenols
Source: Foods. 2023 Mar 1;12(5):1049. doi: 10.3390/foods12051049 (PMC10001286; doi:10.3390/foods12051049)
Supplement: Supplementary file 1 [file foods-12-01049-s001.zip]

Archive with 1 entries (1 files):
- foods-2198484-supplementary.pdf
